# Supplementary material for: The stn1-sz2 Mutant Provides New Insight into the Impacts of Telomeric Cdc13-Stn1-Ten1 Dysfunction on Cell Cycle Progression
Source: Cells. 2025 May 26;14(11):784. doi: 10.3390/cells14110784 (PMC12153855; doi:10.3390/cells14110784)
Supplement: Supplementary file 1 [file cells-14-00784-s001.zip]

Archive with 1 entries (1 files):
- cells-3593838-supplementary.pdf
